# Supplementary material for: Methyltransferase SMYD3 impairs hypoxia tolerance by augmenting hypoxia signaling independent of its enzymatic activity
Source: J Biol Chem. 2022 Oct 21;298(12):102633. doi: 10.1016/j.jbc.2022.102633 (PMC9692045; doi:10.1016/j.jbc.2022.102633)
Supplement: Supplementary Video [file mmc2.zip]

Archive with 1 entries (1 files):
- jbc_102633_mmc2.rar
